# Supplementary material for: Development of Two-Tube Loop-Mediated Isothermal Amplification Assay for Differential Diagnosis of Plasmodium falciparum and Plasmodium vivax and Its Comparison with Loopamp™ Malaria
Source: Diagnostics (Basel). 2021 Sep 16;11(9):1689. doi: 10.3390/diagnostics11091689 (PMC8467429; doi:10.3390/diagnostics11091689)
Supplement: Supplementary file 1 [file diagnostics-11-01689-s001.zip]

Archive with 1 entries (1 files):
- diagnostics-1224998-supplementary.pdf
